# Supplementary material for: Gecko‐Like Multi‐Directional High‐Power Magneto–Mechano–Electric Energy Harvesters for Self‐Powered, Hundred‐Meter‐Scale LoRa Communication
Source: Adv Sci (Weinh). 2026 Mar 28;13(32):e74974. doi: 10.1002/advs.74974 (PMC13252662; doi:10.1002/advs.74974)
Supplement: Supplementary file 2 — Supporting File 2: advs74974‐sup‐0002‐Data.zip. [file ADVS-13-e74974-s006.zip]

Archive with 2 entries (1 files):
- advs74974-sup-0002-Data/
- advs74974-sup-0002-Data/elsarticle.cls
